# Supplementary material for: BRCAness digitalMLPA profiling predicts benefit of intensified platinum-based chemotherapy in triple-negative and luminal-type breast cancer
Source: Breast Cancer Res. 2020 Jul 25;22:79. doi: 10.1186/s13058-020-01313-7 (PMC7382055; doi:10.1186/s13058-020-01313-7)
Supplement: Supplementary file 2 — Additional file 2: Proble list digitalMLPA BRCAness probemix. [file 13058_2020_1313_MOESM2_ESM.xlsx]

## Sheet: Sheet1
Probe function	Probe name and probe number	Chromosomal band (hg38)	Location of sequence spanning the probe's ligation site (hg38)
BRCA1-like	T-DAB1 (S010675)	1p32.2	chr01:057291090-057291140
BRCA1-like	T-JAK1 (S010673)	1p31.3	chr01:064836109-064836159
BRCA1-like	T-LEPR (S010674)	1p31.3	chr01:065598689-065598739
BRCA1-like	T-CGN (S010676)	1q21.3	chr01:151535650-151535700
BRCA1-like	T-RORC (S010677)	1q21.3	chr01:151813230-151813280
BRCA1-like	T-TRIB2 (S010678)	2p24.3	chr02:012723393-012723443
BRCA1-like	T-DDX1 (S010679)	2p24.3	chr02:015602555-015602605
BRCA1-like	T-DNAJC10 (S010680)	2q32.1	chr02:182757708-182757758
BRCA1-like	T-FRZB (S010681)	2q32.1	chr02:182838527-182838577
BRCA1-like	T-RHOA (S010684)	3p21.31	chr03:049375413-049375463
BRCA1-like	T-DAG1 (S010683)	3p21.31	chr03:049510513-049510563
BRCA1-like	T-HYAL1 (S010685)	3p21.31	chr03:050302295-050302345
BRCA1-like	T-RASSF1 (S010682)	3p21.31	chr03:050330595-050330645
BRCA1-like	T-CASR (S010686)	3q21.1	chr03:122253963-122254013
BRCA1-like	T-ARMC8 (S010687)	3q22.3	chr03:138223678-138223728
BRCA1-like	T-PIK3CB (S010688)	3q22.3	chr03:138698978-138699028
BRCA1-like	T-RBP1 (S010690)	3q23	chr03:139538838-139538888
BRCA1-like	T-ATR (S010691)	3q23	chr03:142562338-142562388
BRCA1-like	T-HLTF (S010692)	3q24	chr03:149055343-149055393
BRCA1-like	T-PDCD10 (S010693)	3q26.1	chr03:167687628-167687678
BRCA1-like	T-PIK3CA (S010694)	3q26.32	chr03:179230018-179230068
BRCA1-like	T-PCDH7 (S010696)	4p15.1	chr04:030730990-030731040
BRCA1-like	T-PCDH7 (S010695)	4p15.1	chr04:030920230-030920280
BRCA1-like	T-UBE2D3 (S010697)	4q24	chr04:102802543-102802593
BRCA1-like	T-CENPE (S010698)	4q24	chr04:103194614-103194664
BRCA1-like	T-SKP2 (S010699)	5p13.2	chr05:036171691-036171741
BRCA1-like	T-NIPBL (S010700)	5p13.2	chr05:036995691-036995741
BRCA1-like	T-PIK3R1 (S010701)	5q13.1	chr05:068293406-068293456
BRCA1-like	T-MCCC2 (S010703)	5q13.2	chr05:071635157-071635207
BRCA1-like	T-GPR98 (S010704)	5q14.3	chr05:091163857-091163907
BRCA1-like	T-APC (S010705)	5q22.2	chr05:112844014-112844064
BRCA1-like	T-LMNB1 (S010706)	5q23.2	chr05:126821029-126821079
BRCA1-like	T-SGCD (S010707)	5q33.3	chr05:156589262-156589312
BRCA1-like	T-TPMT (S010712)	6p22.3	chr06:018133850-018133900
BRCA1-like	T-KDM1B (S010760)	6p22.3	chr06:018207430-018207480
BRCA1-like	T-HFE (S010709)	6p22.2	chr06:026092663-026092713
BRCA1-like	T-HFE (S010710)	6p22.2	chr06:026092753-026092803
BRCA1-like	T-FANCE (S010708)	6p21.31	chr06:035459685-035459735
BRCA1-like	T-PTP4A1 (S010713)	6q12	chr06:063579296-063579346
BRCA1-like	T-COL28A1 (S010715)	7p21.3	chr07:007474604-007474654
BRCA1-like	T-RPA3 (S010716)	7p21.3	chr07:007637934-007637984
BRCA1-like	T-ICA1 (S010717)	7p21.3	chr07:008158515-008158565
BRCA1-like	T-ETV1 (S010714)	7p21.2	chr07:013931620-013931670
BRCA1-like	T-LMBR1 (S010718)	7q36.3	chr07:156727935-156727985
BRCA1-like	T-MIR153-2 (S010719)	7q36.3	chr07:157574317-157574367
BRCA1-like	T-VLDLR (S010721)	9p24.2	chr09:002641430-002641480
BRCA1-like	T-GLIS3 (S010720)	9p24.2	chr09:003932380-003932430
BRCA1-like	T-PSAT1 (S010722)	9q21.2	chr09:078306454-078306504
BRCA1-like	T-XPA (S010723)	9q22.33	chr09:097684977-097685027
BRCA1-like	T-PTPN3 (S010724)	9q31.3	chr09:109404469-109404519
BRCA1-like	T-GATA3 (S010727)	10p14	chr10:008069501-008069551
BRCA1-like	T-CELF2 (S010728)	10p14	chr10:011270761-011270811
BRCA1-like	T-SUV39H2 (S010725)	10p13	chr10:014881605-014881655
BRCA1-like	T-DCLRE1C (S010726)	10p13	chr10:014909045-014909095
BRCA1-like	T-FGF23 (S010732)	12p13.32	chr12:004379413-004379463
BRCA1-like	T-KCNA1 (S010731)	12p13.32	chr12:004912513-004912563
BRCA1-like	T-NTF3 (S010730)	12p13.31	chr12:005494203-005494253
BRCA1-like	T-ETV6 (S011799)	12p13.2	chr12:011839269-011839319
BRCA1-like	T-MUCL1 (S010734)	12q13.2	chr12:054854589-054854639
BRCA1-like	T-NEUROD4 (S010733)	12q13.2	chr12:055027089-055027139
BRCA1-like	T-DUSP6 (S010736)	12q21.33	chr12:089349362-089349412
BRCA1-like	T-BTG1 (S011802)	12q21.33	chr12:092144123-092144173
BRCA1-like	T-SLC5A8 (S010737)	12q23.1	chr12:101166561-101166611
BRCA1-like	T-ABCC4 (S010739)	13q32.1	chr13:095075455-095075505
BRCA1-like	T-CLDN10 (S010738)	13q32.1	chr13:095577285-095577335
BRCA1-like	T-SLC15A1 (S010741)	13q32.3	chr13:098723955-098724005
BRCA1-like	T-GPR18 (S010740)	13q32.3	chr13:099255565-099255615
BRCA1-like	T-FGF14 (S010743)	13q33.1	chr13:101868779-101868829
BRCA1-like	T-BMP4 (S010744)	14q22.2	chr14:053952182-053952232
BRCA1-like	T-GCH1 (S010745)	14q22.2	chr14:054859702-054859752
BRCA1-like	T-RDH12 (S010746)	14q24.1	chr14:067725140-067725190
BRCA1-like	T-THBS1 (S010747)	15q14	chr15:039591207-039591257
BRCA1-like	T-B2M (S010749)	15q21.1	chr15:044717850-044717900
BRCA1-like	T-FBN1 (S010750)	15q21.1	chr15:048534081-048534131
BRCA1-like	T-TOX3 (S010751)	16q12.1	chr16:052464077-052464127
BRCA1-like	T-CHD9 (S010752)	16q12.2	chr16:053268027-053268077
BRCA1-like	T-NDRG4 (S010753)	16q21	chr16:058506425-058506475
BRCA1-like	T-SETD6 (S010754)	16q21	chr16:058518155-058518205
BRCA1-like	T-BRCA1 (S010135)	17q21.31	chr17:043047667-043047717
BRCA1-like	T-BRCA1 (S010149)	17q21.31	chr17:043090957-043091007
BRCA1-like	T-BRCA1 (S010163)	17q21.31	chr17:043106487-043106537
BRCA1-like	T-TOP1 (S010755)	20q12	chr20:041112846-041112896
BRCA1-like	T-PLCG1 (S010756)	20q12	chr20:041165476-041165526
BRCA1-like	T-CHODL (S010758)	21q21.1	chr21:018256612-018256662
BRCA2-like	T-SELE (S010761)	1q24.2	chr01:169732875-169732925
BRCA2-like	T-ATAD2B (S010764)	2p23.3	chr02:023895856-023895906
BRCA2-like	T-SIX2 (S010763)	2p21	chr02:045006167-045006217
BRCA2-like	T-NRXN1 (S010762)	2p16.3	chr02:050552888-050552938
BRCA2-like	T-NYAP2 (S010765)	2q36.3	chr02:225627100-225627150
BRCA2-like	T-ALPI (S010766)	2q37.1	chr02:232456406-232456456
BRCA2-like	T-GBE1 (S010770)	3p12.2	chr03:081535189-081535239
BRCA2-like	T-CADM2 (S010769)	3p12.1	chr03:085961510-085961560
BRCA2-like	T-VGLL3 (S010768)	3p12.1	chr03:086978580-086978630
BRCA2-like	T-POU1F1 (S010767)	3p11.2	chr03:087264420-087264470
BRCA2-like	T-TACC3 (S010772)	4p16.3	chr04:001723545-001723595
BRCA2-like	T-ATP8A1 (S010771)	4p13	chr04:042464726-042464776
BRCA2-like	T-KCNIP1 (S010773)	5q35.1	chr05:170721818-170721868
BRCA2-like	T-FLT4 (S010774)	5q35.3	chr05:180622744-180622794
BRCA2-like	T-IRF4 (S010786)	6p25.3	chr06:000401740-000401790
BRCA2-like	T-EXOC2 (S010787)	6p25.3	chr06:000633060-000633110
BRCA2-like	T-FOXF2 (S010788)	6p25.3	chr06:001394726-001394776
BRCA2-like	T-RIPK1 (S010785)	6p25.2	chr06:003105617-003105667
BRCA2-like	T-F13A1 (S010784)	6p25.1	chr06:006318588-006318638
BRCA2-like	T-EEF1E1 (S010783)	6p24.3	chr06:008097288-008097338
BRCA2-like	T-MYLIP (S010780)	6p22.3	chr06:016141760-016141810
BRCA2-like	T-NUP153 (S010778)	6p22.3	chr06:017624640-017624690
BRCA2-like	T-DEK (S010781)	6p22.3	chr06:018249760-018249810
BRCA2-like	T-E2F3 (S010782)	6p22.3	chr06:020479940-020479990
BRCA2-like	T-PRL (S010779)	6p22.3	chr06:022290252-022290302
BRCA2-like	T-MLIP (S010775)	6p12.1	chr06:054121483-054121533
BRCA2-like	T-FAM83B (S010777)	6p12.1	chr06:054870473-054870523
BRCA2-like	T-DST (S010776)	6p12.1	chr06:056572883-056572933
BRCA2-like	T-EYS (S010790)	6q12	chr06:064945806-064945856
BRCA2-like	T-BAI3 (S010789)	6q12	chr06:068943837-068943887
BRCA2-like	T-ESR1 (S010791)	6q25.1	chr06:152094392-152094442
BRCA2-like	T-EGFR (S010792)	7p11.2	chr07:055156783-055156833
BRCA2-like	T-TPST1 (S010794)	7q11.21	chr07:066241188-066241238
BRCA2-like	T-RABGEF1 (S010793)	7q11.21	chr07:066795528-066795578
BRCA2-like	T-AUTS2 (S010796)	7q11.22	chr07:069899398-069899448
BRCA2-like	T-CALN1 (S010795)	7q11.22	chr07:072278689-072278739
BRCA2-like	T-IMMP2L (S010797)	7q31.1	chr07:110963518-110963568
BRCA2-like	T-EZH2 (S010800)	7q36.1	chr07:148826515-148826565
BRCA2-like	T-PDIA4 (S010799)	7q36.1	chr07:149020995-149021045
BRCA2-like	T-KMT2C (S010798)	7q36.1	chr07:152330662-152330712
BRCA2-like	T-NEIL2 (S010803)	8p23.1	chr08:011783312-011783362
BRCA2-like	T-ERLIN2 (S010802)	8p11.23	chr08:037737974-037738024
BRCA2-like	T-FGFR1 (S010801)	8p11.23	chr08:038421855-038421905
BRCA2-like	T-NSMCE2 (S011012)	8q24.13	chr08:125366836-125366886
BRCA2-like	T-MYC (S010805)	8q24.21	chr08:127740852-127740902
BRCA2-like	T-JAK2 (S010808)	9p24.1	chr09:005050740-005050790
BRCA2-like	T-SH3GL2 (S010807)	9p22.2	chr09:017789402-017789452
BRCA2-like	T-LINGO2 (S010806)	9p21.2	chr09:027949602-027949652
BRCA2-like	T-ANXA1 (S010809)	9q21.13	chr09:073169064-073169114
BRCA2-like	T-HEMGN (S010810)	9q22.33	chr09:097930597-097930647
BRCA2-like	T-PFKP (S010822)	10p15.2	chr10:003134498-003134548
BRCA2-like	T-OPTN (S010821)	10p13	chr10:013109114-013109164
BRCA2-like	T-FAM188A (S010819)	10p13	chr10:015847875-015847925
BRCA2-like	T-PTER (S010820)	10p13	chr10:016486385-016486435
BRCA2-like	T-MRC1 (S010817)	10p12.33	chr10:017823424-017823474
BRCA2-like	T-CACNB2 (S010818)	10p12.31	chr10:018514265-018514315
BRCA2-like	T-PLXDC2 (S010815)	10p12.31	chr10:020164505-020164555
BRCA2-like	T-NEBL (S010816)	10p12.31	chr10:020787225-020787275
BRCA2-like	T-BMI1 (S010813)	10p12.2	chr10:022328615-022328665
BRCA2-like	T-PIP4K2A (S010814)	10p12.2	chr10:022573415-022573465
BRCA2-like	T-KIAA1217 (S010811)	10p12.1	chr10:024433055-024433105
BRCA2-like	T-PRTFDC1 (S010812)	10p12.1	chr10:024942385-024942435
BRCA2-like	T-SIRT1 (S010823)	10q21.3	chr10:067909277-067909327
BRCA2-like	T-DLG5 (S010824)	10q22.3	chr10:077853396-077853446
BRCA2-like	T-ZMIZ1 (S010825)	10q22.3	chr10:079289867-079289917
BRCA2-like	T-MAT1A (S010827)	10q22.3	chr10:080283964-080284014
BRCA2-like	T-RGR (S010826)	10q23.1	chr10:084248954-084249004
BRCA2-like	T-GRID1 (S010828)	10q23.1	chr10:085724453-085724503
BRCA2-like	T-WAPAL (S010829)	10q23.2	chr10:086467423-086467473
BRCA2-like	T-CHUK (S010830)	10q24.31	chr10:100190903-100190953
BRCA2-like	T-BAG3 (S010831)	10q26.11	chr10:119676478-119676528
BRCA2-like	T-WDR11 (S010832)	10q26.12	chr10:120858758-120858808
BRCA2-like	T-FGFR2 (S014314)	10q26.13	chr10:121496546-121496596
BRCA2-like	T-NUP98 (S010838)	11p15.4	chr11:003775934-003775984
BRCA2-like	T-RRM1 (S010834)	11p15.4	chr11:004118404-004118454
BRCA2-like	T-MMP26 (S010839)	11p15.4	chr11:004992024-004992074
BRCA2-like	T-TRIM5 (S010837)	11p15.4	chr11:005678354-005678404
BRCA2-like	T-SYT9 (S010835)	11p15.4	chr11:007303163-007303213
BRCA2-like	T-LMO1 (S010840)	11p15.4	chr11:008230287-008230337
BRCA2-like	T-ST5 (S010841)	11p15.4	chr11:008726097-008726147
BRCA2-like	T-SBF2 (S010842)	11p15.4	chr11:009850017-009850067
BRCA2-like	T-LYVE1 (S010836)	11p15.4	chr11:010564347-010564397
BRCA2-like	T-LRP5 (S010843)	11q13.2	chr11:068429606-068429656
BRCA2-like	T-CPT1A (S010844)	11q13.3	chr11:068815376-068815426
BRCA2-like	T-CCND1 (S010846)	11q13.3	chr11:069643851-069643901
BRCA2-like	T-CTTN (S010845)	11q13.3	chr11:070409856-070409906
BRCA2-like	T-DHCR7 (S010849)	11q13.4	chr11:071438876-071438926
BRCA2-like	T-PDE2A (S010848)	11q13.4	chr11:072583428-072583478
BRCA2-like	T-POLD3 (S010847)	11q13.4	chr11:074612897-074612947
BRCA2-like	T-UVRAG (S010852)	11q13.5	chr11:075851907-075851957
BRCA2-like	T-TSKU (S010850)	11q13.5	chr11:076796448-076796498
BRCA2-like	T-CAPN5 (S010851)	11q13.5	chr11:077121986-077122036
BRCA2-like	T-PAK1 (S010853)	11q13.5	chr11:077392347-077392397
BRCA2-like	T-GAB2 (S010855)	11q14.1	chr11:078250136-078250186
BRCA2-like	T-TENM4 (S010854)	11q14.1	chr11:078732447-078732497
BRCA2-like	T-PICALM (S010857)	11q14.2	chr11:085981929-085981979
BRCA2-like	T-RAB38 (S010856)	11q14.2	chr11:088149734-088149784
BRCA2-like	T-CNTN5 (S010858)	11q22.1	chr11:099956948-099956998
BRCA2-like	T-IL18 (S010859)	11q23.1	chr11:112148647-112148697
BRCA2-like	T-NCAM1 (S010860)	11q23.2	chr11:113231668-113231718
BRCA2-like	T-NNMT (S010861)	11q23.2	chr11:114298018-114298068
BRCA2-like	T-ST14 (S010862)	11q24.3	chr11:130200095-130200145
BRCA2-like	T-OPCML (S010865)	11q25	chr11:132436146-132436196
BRCA2-like	T-JAM3 (S010864)	11q25	chr11:134148625-134148675
BRCA2-like	T-B3GAT1 (S010863)	11q25	chr11:134387636-134387686
BRCA2-like	T-MTIF3 (S010866)	13q12.2	chr13:027440073-027440123
BRCA2-like	T-SLC7A1 (S010868)	13q12.3	chr13:029535883-029535933
BRCA2-like	T-USPL1 (S010867)	13q12.3	chr13:030631343-030631393
BRCA2-like	T-RXFP2 (S010871)	13q13.1	chr13:031765073-031765123
BRCA2-like	T-BRCA2 (S010175)	13q13.1	chr13:032319223-032319273
BRCA2-like	T-BRCA2 (S010197)	13q13.1	chr13:032356503-032356553
BRCA2-like	T-BRCA2 (S010207)	13q13.1	chr13:032394883-032394933
BRCA2-like	T-STARD13 (S010870)	13q13.1	chr13:033129753-033129803
BRCA2-like	T-NBEA (S010875)	13q13.3	chr13:035069943-035069993
BRCA2-like	T-POSTN (S010873)	13q13.3	chr13:037586233-037586283
BRCA2-like	T-TRPC4 (S010872)	13q13.3	chr13:037692023-037692073
BRCA2-like	T-FREM2 (S010874)	13q13.3	chr13:038859303-038859353
BRCA2-like	T-COG6 (S010881)	13q14.11	chr13:039677493-039677543
BRCA2-like	T-ELF1 (S010876)	13q14.11	chr13:040951344-040951394
BRCA2-like	T-AKAP11 (S010878)	13q14.11	chr13:042299484-042299534
BRCA2-like	T-TNFSF11 (S010880)	13q14.11	chr13:042606654-042606704
BRCA2-like	T-ENOX1 (S014312)	13q14.11	chr13:043322474-043322524
BRCA2-like	T-TSC22D1 (S010877)	13q14.11	chr13:044575694-044575744
BRCA2-like	T-INTS6 (S010882)	13q14.3	chr13:051369123-051369173
BRCA2-like	T-GPC6 (S010884)	13q31.3	chr13:094398545-094398595
BRCA2-like	T-DCT (S010887)	13q32.1	chr13:094460145-094460195
BRCA2-like	T-RAP2A (S010885)	13q32.1	chr13:097464345-097464395
BRCA2-like	T-PCCA (S010889)	13q32.3	chr13:100155025-100155075
BRCA2-like	T-ERCC5 (S010890)	13q33.1	chr13:102862119-102862169
BRCA2-like	T-NPAS3 (S010892)	14q13.1	chr14:033367213-033367263
BRCA2-like	T-NFKBIA (S010893)	14q13.2	chr14:035402783-035402833
BRCA2-like	T-FOXA1 (S010894)	14q21.1	chr14:037591494-037591544
BRCA2-like	T-GEMIN2 (S010895)	14q21.1	chr14:039122515-039122565
BRCA2-like	T-POLE2 (S010896)	14q21.3	chr14:049650282-049650332
BRCA2-like	T-ESR2 (S010897)	14q23.2	chr14:064282819-064282869
BRCA2-like	T-SPTB (S010899)	14q23.3	chr14:064785769-064785819
BRCA2-like	T-FUT8 (S010898)	14q23.3	chr14:065669309-065669359
BRCA2-like	T-GPHN (S010900)	14q23.3	chr14:067179620-067179670
BRCA2-like	T-RAD51B (S010902)	14q24.1	chr14:067865060-067865110
BRCA2-like	T-ACTN1 (S010901)	14q24.1	chr14:068883030-068883080
BRCA2-like	T-SMOC1 (S010904)	14q24.2	chr14:069992420-069992470
BRCA2-like	T-MAP3K9 (S010903)	14q24.2	chr14:070750010-070750060
BRCA2-like	T-RGS6 (S010905)	14q24.2	chr14:072518459-072518509
BRCA2-like	T-NPC2 (S010907)	14q24.3	chr14:074486324-074486374
BRCA2-like	T-MLH3 (S010908)	14q24.3	chr14:075046614-075046664
BRCA2-like	T-TGFB3 (S010910)	14q24.3	chr14:075959224-075959274
BRCA2-like	T-POMT2 (S010909)	14q24.3	chr14:077306364-077306414
BRCA2-like	T-ADCK1 (S010906)	14q24.3	chr14:077899104-077899154
BRCA2-like	T-DIO2 (S010911)	14q31.1	chr14:080202834-080202884
BRCA2-like	T-GALC (S010912)	14q31.3	chr14:087976393-087976443
BRCA2-like	T-FOXN3 (S010913)	14q32.11	chr14:089412443-089412493
BRCA2-like	T-TTC7B (S010914)	14q32.11	chr14:090676553-090676603
BRCA2-like	T-FBLN5 (S010916)	14q32.12	chr14:091891253-091891303
BRCA2-like	T-CHGA (S010915)	14q32.12	chr14:092927582-092927632
BRCA2-like	T-SERPINA1 (S010920)	14q32.13	chr14:094382740-094382790
BRCA2-like	T-SYNE3 (S010917)	14q32.13	chr14:095439120-095439170
BRCA2-like	T-TCL1A (S010918)	14q32.13	chr14:095712280-095712330
BRCA2-like	T-VRK1 (S010921)	14q32.2	chr14:096847290-096847340
BRCA2-like	T-SETD3 (S010923)	14q32.2	chr14:099458400-099458450
BRCA2-like	T-EVL (S010922)	14q32.2	chr14:100084740-100084790
BRCA2-like	T-DLK1 (S010924)	14q32.2	chr14:100728960-100729010
BRCA2-like	T-WDR20 (S010925)	14q32.31	chr14:102195040-102195090
BRCA2-like	T-TRAF3 (S010926)	14q32.32	chr14:102870330-102870380
BRCA2-like	T-ABCC11 (S010928)	16q12.1	chr16:048187058-048187108
BRCA2-like	T-SALL1 (S010929)	16q12.1	chr16:051139688-051139738
BRCA2-like	T-RBL2 (S010932)	16q12.2	chr16:053454677-053454727
BRCA2-like	T-FTO (S010930)	16q12.2	chr16:053826047-053826097
BRCA2-like	T-MMP2 (S010931)	16q12.2	chr16:055505357-055505407
BRCA2-like	T-SLC12A3 (S010933)	16q13	chr16:056879187-056879237
BRCA2-like	T-WWP2 (S010934)	16q22.1	chr16:069799226-069799276
BRCA2-like	T-AKAP10 (S010935)	17p11.2	chr17:019962925-019962975
BRCA2-like	T-WSB1 (S010936)	17q11.1	chr17:027309157-027309207
BRCA2-like	T-ATAD5 (S010938)	17q11.2	chr17:030893926-030893976
BRCA2-like	T-NF1 (S010937)	17q11.2	chr17:031163286-031163336
BRCA2-like	T-RAD51D (S010940)	17q12	chr17:035101278-035101328
BRCA2-like	T-AATF (S010939)	17q12	chr17:037031630-037031680
BRCA2-like	T-KRT20 (S010941)	17q21.2	chr17:040880112-040880162
BRCA2-like	T-JUP (S014313)	17q21.2	chr17:041763022-041763072
BRCA2-like	T-EZH1 (S010942)	17q21.2	chr17:042712426-042712476
BRCA2-like	T-G6PC (S010946)	17q21.31	chr17:042903967-042904017
BRCA2-like	T-VAT1 (S010947)	17q21.31	chr17:043018617-043018667
BRCA2-like	T-ETV4 (S010945)	17q21.31	chr17:043532796-043532846
BRCA2-like	T-MPP3 (S010944)	17q21.31	chr17:043825776-043825826
BRCA2-like	T-USP14 (S010949)	18p11.32	chr18:000163390-000163440
BRCA2-like	T-JAK3 (S010950)	19p13.11	chr19:017832821-017832871
BRCA2-like	T-SPIB (S010951)	19q13.33	chr19:050419941-050419991
BRCA2-like	T-PLCB1 (S010953)	20p12.3	chr20:008697713-008697763
BRCA2-like	T-PAK7 (S010952)	20p12.2	chr20:009565923-009565973
BRCA2-like	T-CABIN1 (S011139)	22q11.23	chr22:024091656-024091706
BRCA2-like	T-MN1 (S010955)	22q12.1	chr22:027749022-027749072
BRCA2-like	T-LIMK2 (S010956)	22q12.2	chr22:031260054-031260104
BRCA2-like	T-DPDC5 (S010957)	22q12.2	chr22:031764984-031765034
BRCA2-like	T-FBXO7 (S010958)	22q12.3	chr22:032479243-032479293
BRCA2-like	T-CARD10 (S010959)	22q13.1	chr22:037506337-037506387
BRCA2-like	T-PLCXD1 (S010966)	Xp22.33	chrX:000290703-000290753
BRCA2-like	T-SHOX (S010965)	Xp22.33	chrX:000644555-000644605
BRCA2-like	T-STS (S010964)	Xp22.31	chrX:007253309-007253359
BRCA2-like	T-TLR8 (S010963)	Xp22.2	chrX:012919920-012919970
BRCA2-like	T-MAGEB5 (S010962)	Xp21.3	chrX:026217662-026217712
BRCA2-like	T-IL1RAPL1 (S010961)	Xp21.3	chrX:029283042-029283092
BRCA2-like	T-DMD (S010960)	Xp21.1	chrX:032645102-032645152
BRCA2-like	T-FHL1 (S010967)	Xq26.3	chrX:136208485-136208535
BRCA2-like	T-VGLL1 (S010969)	Xq26.3	chrX:136536145-136536195
BRCA2-like	T-FGF13 (S010968)	Xq26.3	chrX:138703032-138703082
BRCA2-like	T-ATP11C (S010970)	Xq27.1	chrX:139804495-139804545
BRCA2-like	T-MAGEC1 (S010971)	Xq27.2	chrX:141908758-141908808
Karyotyping - telomere	T-CFAP74 (S013039)	1p36.33	chr01:001963751-001963801
Karyotyping	T-PPAP2B (S011023)	1p32.2	chr01:056537010-056537060
Karyotyping	T-MAN1A2 (S011021)	1p12	chr01:117414785-117414835
Karyotyping	T-SPAG17 (S011022)	1p12	chr01:118066764-118066814
Karyotyping	T-RPRD2 (S011025)	1q21.2	chr01:150444320-150444370
Karyotyping	T-NUP210L (S011026)	1q21.3	chr01:154001790-154001840
Karyotyping	T-KCNT2 (S011027)	1q31.3	chr01:196280877-196280927
Karyotyping - telomere	T-ADSS (S013049)	1q44	chr01:244420215-244420265
Karyotyping - telomere	T-DESI2 (S013025)	1q44	chr01:244686645-244686695
Karyotyping - telomere	REF-TMEM18 (S012958)	2p25.3	chr02:000669770-000669820
Karyotyping	REF-SPAST (S011029)	2p22.3	chr02:032137117-032137167
Karyotyping	REF-ZNF638 (S010975)	2p13.2	chr02:071350082-071350132
Karyotyping	REF-DYSF (S010974)	2p13.2	chr02:071669722-071669772
Karyotyping	REF-REEP1 (S011028)	2p11.2	chr02:086263956-086264006
Karyotyping	REF-PROM2 (S011030)	2q11.1	chr02:095281955-095282005
Karyotyping	REF-EDAR (S010976)	2q13	chr02:108911062-108911112
Karyotyping	REF-SCN1A (S011031)	2q24.3	chr02:166041364-166041414
Karyotyping - telomere	REF-CAPN10 (S013042)	2q37.3	chr02:240594620-240594670
Karyotyping - telomere	REF-TRNT1 (S012953)	3p26.2	chr03:003129056-003129106
Karyotyping - telomere	REF-SUMF1 (S013175)	3p26.1	chr03:004410886-004410936
Karyotyping	REF-NR1D2 (S011035)	3p24.2	chr03:023954635-023954685
Karyotyping	REF-NEK10 (S011034)	3p24.1	chr03:027312105-027312155
Karyotyping	REF-CNTN3 (S011033)	3p12.3	chr03:074298099-074298149
Karyotyping	REF-HTR1F (S011032)	3p11.1	chr03:087990950-087991000
Karyotyping	REF-CPOX (S011036)	3q11.2	chr03:098581416-098581466
Karyotyping	REF-SLC9A9 (S011038)	3q24	chr03:143832138-143832188
Karyotyping - telomere	REF-ACAP2 (S013332)	3q29	chr03:195381922-195381972
Karyotyping - telomere	REF-KIAA0226 (S013000)	3q29	chr03:197682542-197682592
Karyotyping - telomere	REF-ADD1 (S013059)	4p16.3	chr04:002907795-002907845
Karyotyping	REF-LDB2 (S000062)	4p15.32	chr04:016505919-016505969
Karyotyping	REF-KCNIP4 (S011039)	4p15.31	chr04:020749679-020749729
Karyotyping	REF-TECRL (S011040)	4q13.1	chr04:064309857-064309907
Karyotyping	REF-UGT2A1 (S011041)	4q13.3	chr04:069647273-069647323
Karyotyping	REF-SNCA (S010977)	4q22.1	chr04:089729226-089729276
Karyotyping	REF-ZNF827 (S011042)	4q31.21	chr04:145765658-145765708
Karyotyping	REF-TTC29 (S011043)	4q31.22	chr04:146903588-146903638
Karyotyping - telomere	T-CYP4V2 (S013202)	4q35.1	chr04:186198982-186199032
Karyotyping - telomere	T-TRIML1 (S012955)	4q35.2	chr04:188144062-188144112
Karyotyping - telomere	T-IRX4 (S013194)	5p15.33	chr05:001880086-001880136
Karyotyping - telomere	T-NSUN2 (S013190)	5p15.31	chr05:006607297-006607347
Karyotyping	T-DNAH5 (S011046)	5p15.2	chr05:013850701-013850751
Karyotyping	T-NPR3 (S011045)	5p13.3	chr05:032738927-032738977
Karyotyping	T-TTC23L (S011044)	5p13.2	chr05:034845518-034845568
Karyotyping	T-IL31RA (S011048)	5q11.2	chr05:055899955-055900005
Karyotyping	T-MIER3 (S011047)	5q11.2	chr05:056938946-056938996
Karyotyping	T-MYOT (S011049)	5q31.2	chr05:137886122-137886172
Karyotyping	T-SH3TC2 (S010978)	5q32	chr05:149012684-149012734
Karyotyping - telomere	T-COL23A1 (S013387)	5q35.3	chr05:178237923-178237973
Karyotyping - telomere	T-MAPK9 (S012993)	5q35.3	chr05:180261754-180261804
Karyotyping - telomere	T-SERPINB6 (S013346)	6p25.2	chr06:002949047-002949097
Karyotyping - telomere	T-ECI2 (S013200)	6p25.2	chr06:004124977-004125027
Karyotyping	REF-PRIM2 (S011050)	6p11.2	chr06:057320493-057320543
Karyotyping	T-COL19A1 (S011052)	6q13	chr06:070188165-070188215
Karyotyping	T-RIMS1 (S011053)	6q13	chr06:072265986-072266036
Karyotyping	T-LAMA2 (S011054)	6q22.33	chr06:129149032-129149082
Karyotyping - telomere	T-SMOC2 (S013056)	6q27	chr06:168526381-168526431
Karyotyping - telomere	T-ERMARD (S013199)	6q27	chr06:169759909-169759959
Karyotyping - telomere	REF-DNAAF5 (S013023)	7p22.3	chr07:000729697-000729747
Karyotyping - telomere	REF-RADIL (S013184)	7p22.1	chr07:004822403-004822453
Karyotyping	REF-RAPGEF5 (S011057)	7p15.3	chr07:022154527-022154577
Karyotyping	REF-STK31 (S011058)	7p15.3	chr07:023785526-023785576
Karyotyping	REF-ADCY1 (S011055)	7p12.3	chr07:045662106-045662156
Karyotyping	T-ABCA13 (S011056)	7p12.3	chr07:048278387-048278437
Karyotyping	T-LANCL2 (S014303)	7p11.2	chr07:055431983-055432033
Karyotyping	REF-WBSCR17 (S011059)	7q11.22	chr07:071571329-071571379
Karyotyping	REF-PNPLA8 (S011060)	7q31.1	chr07:108491420-108491470
Karyotyping	REF-IFRD1 (S011061)	7q31.1	chr07:112462109-112462159
Karyotyping - telomere	T-RBM33 (S013182)	7q36.3	chr07:155706885-155706935
Karyotyping - telomere	T-WDR60 (S012950)	7q36.3	chr07:158902428-158902478
Karyotyping - telomere	T-FBXO25 (S013012)	8p23.3	chr08:000463040-000463090
Karyotyping - telomere	T-CLN8 (S013029)	8p23.3	chr08:001780377-001780427
Karyotyping	T-GFRA2 (S011065)	8p21.3	chr08:021774992-021775042
Karyotyping	T-CDCA2 (S011064)	8p21.2	chr08:025484147-025484197
Karyotyping	T-RBPMS (S011063)	8p12	chr08:030504291-030504341
Karyotyping	T-GSR (S011062)	8p12	chr08:030684091-030684141
Karyotyping	T-CHD7 (S011066)	8q12.2	chr08:060854447-060854497
Karyotyping	T-RMDN1 (S011068)	8q21.3	chr08:086478955-086479005
Karyotyping	T-CPNE3 (S011067)	8q21.3	chr08:086544796-086544846
Karyotyping - telomere	T-SLC39A4 (S012965)	8q24.3	chr08:144414838-144414888
Karyotyping - telomere	T-DOCK8 (S013022)	9p24.3	chr09:000428410-000428460
Karyotyping - telomere	REF-GLDC (S013009)	9p24.1	chr09:006558570-006558620
Karyotyping	REF-FREM1 (S011072)	9p22.3	chr09:014812992-014813042
Karyotyping	REF-BNC2 (S011071)	9p22.3	chr09:016583012-016583062
Karyotyping	REF-FBXO10 (S011069)	9p13.2	chr09:037518273-037518323
Karyotyping	REF-DCAF10 (S011070)	9p13.2	chr09:037842103-037842153
Karyotyping	REF-TRPM3 (S011073)	9q21.12	chr09:070761654-070761704
Karyotyping	REF-ALDOB (S011074)	9q31.1	chr09:101421847-101421897
Karyotyping - telomere	T-EHMT1 (S013020)	9q34.3	chr09:137798817-137798867
Karyotyping - telomere	REF-DIP2C (S013412)	10p15.3	chr10:000408950-000409000
Karyotyping	REF-UPF2 (S010980)	10p14	chr10:011936635-011936685
Karyotyping	REF-NMT2 (S011076)	10p13	chr10:015135365-015135415
Karyotyping	REF-ITGA8 (S011077)	10p13	chr10:015687975-015688025
Karyotyping	REF-ZNF25 (S011075)	10p11.21	chr10:037953706-037953756
Karyotyping	REF-MARCH8 (S011078)	10q11.21	chr10:045459136-045459186
Karyotyping	REF-KAT6B (S011080)	10q22.2	chr10:074959976-074960026
Karyotyping	REF-NRAP (S010981)	10q25.3	chr10:113626061-113626111
Karyotyping - telomere	REF-INPP5A (S013003)	10q26.3	chr10:132710356-132710406
Karyotyping - telomere	T-RIC8A (S013302)	11p15.5	chr11:000212940-000212990
Karyotyping	REF-ANO5 (S011081)	11p14.3	chr11:022272928-022272978
Karyotyping	REF-ALX4 (S010983)	11p11.2	chr11:044275624-044275674
Karyotyping	REF-MYBPC3 (S010982)	11p11.2	chr11:047331623-047331673
Karyotyping	REF-BEST1 (S011082)	11q12.3	chr11:061956882-061956932
Karyotyping	T-MTMR2 (S011083)	11q21	chr11:095865628-095865678
Karyotyping - telomere	T-NTM (S013142)	11q25	chr11:132310176-132310226
Karyotyping - telomere	T-NCAPD3 (S013089)	11q25	chr11:134203785-134203835
Karyotyping - telomere	REF-WNK1 (S013063)	12p13.33	chr12:000884143-000884193
Karyotyping - telomere	REF-CACNA2D4 (S013116)	12p13.33	chr12:001846633-001846683
Karyotyping	REF-AEBP2 (S011086)	12p12.3	chr12:019462539-019462589
Karyotyping	REF-FAR2 (S011084)	12p11.22	chr12:029293370-029293420
Karyotyping	REF-TMTC1 (S011085)	12p11.22	chr12:029516400-029516450
Karyotyping	REF-KIF21A (S010040)	12q12	chr12:039357261-039357311
Karyotyping	REF-NELL2 (S014297)	12q12	chr12:044776060-044776110
Karyotyping	REF-NEDD1 (S011088)	12q23.1	chr12:096935031-096935081
Karyotyping	REF-SLC17A8 (S011087)	12q23.1	chr12:100402381-100402431
Karyotyping - telomere	T-PGAM5 (S013304)	12q24.33	chr12:132720921-132720971
Karyotyping	T-KATNAL1 (S011089)	13q12.3	chr13:030240973-030241023
Karyotyping	T-VPS36 (S014299)	13q14.3	chr13:052436314-052436364
Karyotyping	T-KLHL1-NIPT13-0011 (S012572)	13q21.33	chr13:069707737-069707787
Karyotyping - telomere	T-ARHGEF7 (S013121)	13q34	chr13:111217732-111217782
Karyotyping - telomere	T-GRK1 (S013151)	13q34	chr13:113669724-113669774
Karyotyping	REF-CHD8 (S011090)	14q11.2	chr14:021394021-021394071
Karyotyping	REF-MYH7 (S010985)	14q11.2	chr14:023431361-023431411
Karyotyping	REF-DDHD1 (S011091)	14q22.1	chr14:053072652-053072702
Karyotyping	REF-SAMD4A (S011092)	14q22.2	chr14:054702262-054702312
Karyotyping - telomere	T-DYNC1H1 (S013378)	14q32.31	chr14:102002560-102002610
Karyotyping - telomere	T-APOPT1 (S013391)	14q32.33	chr14:103590290-103590340
Karyotyping	T-GABRB3 (S011093)	15q12	chr15:026621420-026621470
Karyotyping	REF-VPS13C (S011094)	15q22.2	chr15:061913329-061913379
Karyotyping	REF-USP3 (S011095)	15q22.31	chr15:063558158-063558208
Karyotyping	REF-SEMA7A (S010986)	15q24.1	chr15:074411296-074411346
Karyotyping	T-POLG (S010987)	15q26.1	chr15:089321945-089321995
Karyotyping - telomere	REF-CHSY1 (S013163)	15q26.3	chr15:101177542-101177592
Karyotyping - telomere	T-TM2D3 (S013299)	15q26.3	chr15:101646794-101646844
Karyotyping - telomere	T-IFT140 (S013104)	16p13.3	chr16:001520198-001520248
Karyotyping	T-TXNDC11 (S011098)	16p13.13	chr16:011736083-011736133
Karyotyping	T-CPPED1 (S011097)	16p13.12	chr16:012665022-012665072
Karyotyping	T-HIRIP3 (S011096)	16p11.2	chr16:029993698-029993748
Karyotyping	T-GPT2 (S010065)	16q11.2	chr16:046906857-046906907
Karyotyping	T-LONP2 (S011099)	16q12.1	chr16:048270158-048270208
Karyotyping	T-SLC12A4 (S011100)	16q22.1	chr16:067951936-067951986
Karyotyping	T-DUS2 (S011101)	16q22.1	chr16:068053606-068053656
Karyotyping - telomere	T-ANKRD11 (S013330)	16q24.3	chr16:089286731-089286781
Karyotyping - telomere	T-GAS8 (S013152)	16q24.3	chr16:090035641-090035691
Karyotyping - telomere	T-VPS53 (S013064)	17p13.3	chr17:000628170-000628220
Karyotyping	T-PIK3R6 (S011104)	17p13.1	chr17:008838578-008838628
Karyotyping	T-USP43 (S011103)	17p13.1	chr17:009666678-009666728
Karyotyping	T-RAI1 (S011102)	17p11.2	chr17:017724021-017724071
Karyotyping	T-PSMD11 (S011105)	17q11.2	chr17:032446959-032447009
Karyotyping	T-MED13 (S011106)	17q23.2	chr17:061965247-061965297
Karyotyping - telomere	T-CCDC57 (S013115)	17q25.3	chr17:082183785-082183835
Karyotyping - telomere	T-CSNK1D (S013157)	17q25.3	chr17:082251415-082251465
Karyotyping	REF-LPIN2 (S011109)	18p11.31	chr18:002931392-002931442
Karyotyping	REF-TGIF1 (S010988)	18p11.31	chr18:003447742-003447792
Karyotyping	REF-GNAL (S011108)	18p11.21	chr18:011862411-011862461
Karyotyping	REF-SPIRE1 (S011107)	18p11.21	chr18:012535541-012535591
Karyotyping	REF-NPC1 (S011110)	18q11.2	chr18:023572088-023572138
Karyotyping	REF-LOXHD1 (S011111)	18q21.1	chr18:046505869-046505919
Karyotyping	REF-LIPG (S011112)	18q21.1	chr18:049581472-049581522
Karyotyping - telomere	REF-CTDP1 (S013109)	18q23	chr18:079713032-079713082
Karyotyping - telomere	REF-TXNL4A (S013126)	18q23	chr18:079976722-079976772
Karyotyping - telomere	REF-PLPP2 (S013083)	19p13.3	chr19:000281470-000281520
Karyotyping	REF-GCDH (S011115)	19p13.13	chr19:012897286-012897336
Karyotyping	REF-STX10 (S011114)	19p13.13	chr19:013145366-013145416
Karyotyping	REF-SLC7A9 (S011116)	19q13.11	chr19:032868444-032868494
Karyotyping	REF-FKRP (S011117)	19q13.32	chr19:046748063-046748113
Karyotyping - telomere	REF-DNAAF3 (S013156)	19q13.42	chr19:055166020-055166070
Karyotyping - telomere	T-SLC27A5 (S013344)	19q13.43	chr19:058509861-058509911
Karyotyping - telomere	T-RSPO4 (S013131)	20p13	chr20:000968067-000968117
Karyotyping	T-TRMT6 (S011121)	20p12.3	chr20:005941974-005942024
Karyotyping	T-PLCB4 (S011120)	20p12.2	chr20:009419843-009419893
Karyotyping	T-RIN2 (S011119)	20p11.23	chr20:019975676-019975726
Karyotyping	T-ABHD12 (S011118)	20p11.21	chr20:025303554-025303604
Karyotyping	T-ACSS2 (S011123)	20q11.22	chr20:034913766-034913816
Karyotyping	T-EDEM2 (S011122)	20q11.22	chr20:035134876-035134926
Karyotyping	T-SLC13A3 (S011124)	20q13.12	chr20:046610484-046610534
Karyotyping	T-STAU1 (S011125)	20q13.13	chr20:049117986-049118036
Karyotyping - telomere	T-OSBPL2 (S013088)	20q13.33	chr20:062284099-062284149
Karyotyping - telomere	T-UCKL1 (S013125)	20q13.33	chr20:063945863-063945913
Karyotyping	REF-RBM11 (S013183)	21q11.2	chr21:014227368-014227418
Karyotyping	REF-HSPA13 (S011126)	21q11.2	chr21:014381488-014381538
Karyotyping	REF-ITSN1 (S011127)	21q22.11	chr21:033772086-033772136
Karyotyping	REF-KCNE1 (S010989)	21q22.12	chr21:034511102-034511152
Karyotyping	REF-KCNJ6 (S010990)	21q22.13	chr21:037625428-037625478
Karyotyping	REF-PWP2 (S011128)	21q22.3	chr21:044115891-044115941
Karyotyping - telomere	REF-TSPEAR (S013172)	21q22.3	chr21:044527429-044527479
Karyotyping	T-GAB4 (S014304)	22q11.1	chr22:016992010-016992060
Karyotyping	T-CECR2 (S014302)	22q11.21	chr22:017504958-017505008
Karyotyping	T-ZMAT5 (S014300)	22q12.2	chr22:029748551-029748601
Karyotyping	T-SFI1 (S014298)	22q12.2	chr22:031557034-031557084
Karyotyping - telomere	T-TRMU (S013069)	22q13.31	chr22:046337799-046337849
Karyotyping - telomere	T-ANOS1 (S013392)	Xp22.31	chrX:008568319-008568369
Karyotyping	T-ACOT9 (S014301)	Xp22.11	chrX:023735962-023736012
Karyotyping	T-FGD1 (S011130)	Xp11.22	chrX:054470232-054470282
Karyotyping	T-ARHGEF9 (S011131)	Xq11.1	chrX:063678525-063678575
Karyotyping	T-ZDHHC15 (S011132)	Xq13.3	chrX:075478930-075478980
Karyotyping	T-NXF3 (S011133)	Xq22.1	chrX:103077686-103077736
Karyotyping	T-FMR1 (S010972)	Xq27.3	chrX:147943168-147943218
Karyotyping	T-BGN (S010973)	Xq28	chrX:153506858-153506908
Karyotyping - telomere	T-CLIC2 (S013388)	Xq28	chrX:155299043-155299093
Karyotyping - telomere	T-TMLHE (S013338)	Xq28	chrX:155514065-155514115
Karyotyping	T-SRY (S000001)	Yp11.2	chrY:002787459-002787509
Karyotyping	T-PCDH11Y (S011134)	Yp11.2	chrY:005099689-005099739
Karyotyping	T-TBL1Y (S011135)	Yp11.2	chrY:007043029-007043079
Karyotyping	T-USP9Y (S011136)	Yq11.221	chrY:012786252-012786302
Karyotyping	T-KDM5D (S011138)	Yq11.223	chrY:019715906-019715956
Karyotyping	T-RPS4Y2 (S011137)	Yq11.223	chrY:020779546-020779596
